# Supplementary material for: Heritability and interindividual variability of regional structure-function coupling
Source: Nat Commun. 2021 Aug 12;12:4894. doi: 10.1038/s41467-021-25184-4 (PMC8361191; doi:10.1038/s41467-021-25184-4)
Supplement: Supplementary file 4 — Source Data [file 41467_2021_25184_MOESM4_ESM.xlsx]

## Sheet: Fig. 2
a		b										c
0.2586		VIS	SOM	DATTN	VATTN	LIM	FPN	DMN	SUB	CER/BS		t stat	VIS	SOM	DATTN	VATTN	LIM	FPN	DMN	SUB	CER/BS
0.276283		0.181688	0.2679	0.229538	0.190315	0.103908	0.276283	0.199874	0.411721	0.2586		VIS	100	100	100	100	100	100	100	100	100
0.2679		0.137505	0.13442	0.111595	0.246102	0.140886	0.076661	0.118435	0.383735	0.147376		SOM	-2.43956	100	100	100	100	100	100	100	100
0.411721		0.314933	0.213436	0.305662	0.197366	0.12561	0.225159	0.0537128	0.261737	0.163358		DATTN	-1.23341	0.819079	100	100	100	100	100	100	100
0.190315		0.193242	0.154235	0.128054	0.144372	0.108865	0.289445	0.0360831	0.302545	0.174529		VATTN	-3.27526	-1.05303	-1.62596	100	100	100	100	100	100
0.181688		0.324986	0.215367	0.324666	0.209495	0.114005	0.31755	0.241055	0.248026	0.240939		LIM	-7.80561	-6.88675	-6.00586	-5.91022	100	100	100	100	100
0.229538		0.138006	0.32332	0.266365	0.241779	0.11989	0.165362	0.0400312	0.323568	0.24172		FPN	-2.03495	0.076309	-0.631386	0.938692	5.42375	100	100	100	100
0.076661		0.0814685	0.170171	0.281615	0.243289	0.097023	0.26514	0.204283	0.194143	0.273314		DMN	-7.31384	-5.01003	-4.93591	-3.79658	1.71449	-4.55999	100	100	100
0.246102		0.258742	0.173831	0.144899	0.247973	0.0754473	0.0220437	0.0550702	0.228324	0.146922		SUB	-0.0397748	1.87699	0.927284	2.54907	6.26493	1.53922	5.52955	100	100
0.13442		0.239393	0.153539	0.260018	0.107092	0.0911119	0.328354	0.103339	0.198224	0.0804873		CER/BS	-4.94387	-2.73471	-3.02553	-1.51384	5.77148	-2.26311	2.78303	-3.91539	100
0.199874		0.332135	0.100574	0.323225	0.174008	0.138957	0.131687	0.323861	0.313485	0.187162
0.103908		0.225094	0.217343	0.177991	0.252293	0.0454601	0.250175	0.0512887	0.137624	0.16417		note: value 100 corresponds to the upper triangular gray
0.147376		0.283039	0.169703	0.121861	0.198835	0.0748468	0.195937	0.207778	0.261752	0.183612
0.383735		0.214973	0.220348	0.350237	0.227048	0.0923682	0.266514	0.185759	0.261684	0.164391		p value	VIS	SOM	DATTN	VATTN	LIM	FPN	DMN	SUB	CER/BS
0.225159		0.258565	0.248266	0.145581	0.270463	0.12291	0.282136	0.107724	0.228273	0.10844		VIS	0	0.0102857	0.0586667	0	0	0.014087	0	0.517	0
0.289445		0.320284	0.257549	0.309347	0.188543	0.260103	0.273508	0.350654	0.179214	0.169219		SOM	0.0102857	0	0.217091	0.13471	0	0.501943	0	0.01584	0.0054
0.163358		0.307574	0.218285	0.271869	0.187994	0.077742	0.250536	0.149456	0.202075	0.213814		DATTN	0.0586667	0.217091	0	0.081	0	0.298588	0	0.1248	0
0.174529		0.280359	0.208263	0.170522	0.229401	0.147045	0.235447	0.0694523	0.206577	0.12376		VATTN	0	0.13471	0.081	0	0	0.217091	0	0.0054	0.0931034
0.140886		0.247872	0.280935	0.139721	0.231658	0.18005	0.0519704	0.177036	0.312543	0.200962		LIM	0	0	0	0	0	0	0.015	0	0
0.213436		0.198966	0.171899	0.14401	0.191591	0.0851963	0.257189	0.0766505	0.105853	0.199198		FPN	0.014087	0.501943	0.298588	0.217091	0	0	0	0.0581538	0.0130909
0.261737		0.263222	0.313782	0.140724	0.209353	0.0553265	0.201325	0.210486	0.219161	0.191777		DMN	0	0	0	0	0.015	0	0	0	0.002
0.154235		0.356435	0.257631	0.205262	0.131862	0.141138	0.232644	0.239236	0.255868	0.151499		SUB	0.517	0.01584	0.1248	0.0054	0	0.0581538	0	0	0
0.215367		0.316088	0.11808	0.180447	0.196963	0.127002	0.238953	0.187095	0.143935	0.204525		CER/BS	0	0.0054	0	0.0931034	0	0.0130909	0.002	0	0
0.137505		0.196774	0.212764	0.157784	0.186738		0.200383	0.171687	0.131881	0.225744
0.12561		0.235081	0.214699	0.374819	0.163027		0.233493	0.0171199	0.11354	0.169969
0.111595		0.235989	0.253145	0.173129	0.0793917		0.195155	0.197931	0.294788	0.203231
0.240939		0.175476	0.332964	0.264344	0.226865		0.305861	0.114038	0.338673	0.216292		cc400 SC-FC (corr) coupling	mean	std
0.32332		0.319621	0.195091	0.24237	0.0958934		0.11622	0.194199	0.388012	0.152622		VIS	0.242469	0.0701328
0.31755		0.23284	0.245946	0.32322	0.235307		0.132664	0.13642	0.0899051	0.191811		SOM	0.210878	0.0567843
0.118435		0.154981	0.278749	0.270567	0.243356		0.295349	0.209913	0.274418	0.218795		DATTN	0.22295	0.0750368
0.165362		0.196854	0.158308	0.302289	0.275882		0.0757388	0.136455		0.236238		VATTN	0.197963	0.0558445
0.26514		0.180339	0.230206	0.134809	0.201109		0.202365	0.305299		0.183488		LIM	0.114768	0.0447214
0.0537128		0.303883	0.147529	0.203332	0.177178		0.21609	-0.00579813		0.0994655		FPN	0.211963	0.0764914
0.170171		0.288029	0.216989	0.260167	0.140796		0.242874	0.299517		0.218548		DMN	0.144899	0.0781251
0.0360831		0.231604	0.270403	0.220683	0.163678		0.1537	0.08801		0.18539		SUB	0.241768	0.0846695
0.314933		0.258784	0.152235	0.142529	0.195188		0.256815	0.134815		0.197095		CER/BS	0.181259	0.0422031
0.241055		0.265436	0.150678		0.190721		0.18985	0.0298365		0.111003
0.197366		0.104616	0.164511		0.264958		0.249918	0.209037		0.169978
0.173831		0.181377	0.199346		0.337201		0.207366	0.139996		0.195804
0.24172		0.254843	0.16661		0.0474296		0.187063	0.123657		0.113441
0.302545		0.281035	0.137951		0.175999		0.329606	0.214129		0.184944
0.193242		0.286423	0.17382				0.211846	0.161595		0.167591
0.0220436		0.148394	0.279676				0.0184622	0.0660892		0.181661
0.108865		0.231414	0.223501				0.243982	0.0810641
0.153539		0.287002	0.133756				0.227557	0.0401356
0.144372		0.379209	0.206599					0.228832
0.0400313		0.307047	0.302454					0.169565
0.305662		0.312406	0.274461					0.222241
0.248026		0.309634						0.0329209
0.128054		0.193169						0.150707
0.100574		0.026056						0.203866
0.204283		0.2167						0.0939396
0.217343		0.273839						0.123882
0.273314		0.265408						0.194545
0.324666		0.284467						0.000567522
0.0550702								0.209465
0.324986								0.153922
0.103339								0.142498
0.323861								0.14524
0.266365								0.161637
0.138006								0.114238
0.0814685								0.183837
0.328353								0.0859418
0.209495								0.284916
0.169703								0.12502
0.323568								0.117097
0.241779								0.127262
0.0512887								0.0354708
0.258742								0.312785
0.194143								0.0780806
0.281615								0.180662
0.131687								0.119215
0.250175								0.0928414
0.243289								0.117885
0.239393								0.13677
0.247973								0.0465874
0.146922								0.070225
0.195937								0.23101
0.220348								0.164359
0.107092								0.135509
0.0804873
0.207778
0.228324
0.114005
0.266514
0.282136
0.248266
0.11989
0.332135
0.185759
0.144899
0.257549
0.273508
0.187162
0.198224
0.107724
0.313485
0.097023
0.260018
0.174008
0.323225
0.225094
0.250536
0.218285
0.283039
0.350654
0.177991
0.0754473
0.0911119
0.252293
0.214973
0.198835
0.149456
0.208263
0.227048
0.16417
0.0694523
0.138957
0.258565
0.177036
0.280935
0.270463
0.183612
0.164391
0.0766505
0.210486
0.171899
0.239236
0.137624
0.187095
0.10844
0.121861
0.169219
0.171687
0.0171199
0.0454601
0.197931
0.114038
0.194199
0.0748468
0.213814
0.313782
0.320284
0.257631
0.188543
0.13642
0.209913
0.307574
0.12376
0.235447
0.136455
0.0519704
0.187994
0.11808
0.305299
0.229401
0.257189
0.212764
0.231658
0.280359
-0.00579813
0.214699
0.0923683
0.350237
0.261752
0.247872
0.261684
0.253145
0.201325
0.198966
0.332964
0.200962
0.263222
0.299517
0.08801
0.199198
0.356435
0.145581
0.12291
0.316088
0.191591
0.228273
0.134815
0.195091
0.196774
0.0298365
0.209037
0.309347
0.232644
0.139996
0.245946
0.191777
0.179214
0.123657
0.238953
0.271869
0.209353
0.214129
0.200383
0.161595
0.151499
0.0660892
0.131862
0.0810641
0.202076
0.0401356
0.196963
0.235081
0.186738
0.204525
0.233493
0.228832
0.278749
0.169565
0.170522
0.235989
0.158308
0.222241
0.195155
0.163027
0.0793917
0.175476
0.305861
0.225744
0.0329208
0.319621
0.169969
0.23284
0.150707
0.206577
0.154981
0.203866
0.226865
0.11622
0.0958934
0.132664
0.139721
0.295349
0.196854
0.0939396
0.230206
0.312543
0.147529
0.203231
0.123882
0.194545
0.216989
0.0757388
0.000567522
0.216292
0.209465
0.153922
0.235307
0.270403
0.152622
0.180339
0.260103
0.243356
0.142498
0.14401
0.14524
0.202365
0.161637
0.191811
0.105853
0.303883
0.152235
0.114238
0.21609
0.183837
0.275882
0.140724
0.218795
0.077742
0.205262
0.242874
0.0859418
0.150678
0.288029
0.284916
0.219161
0.1537
0.231604
0.180447
0.147045
0.12502
0.157784
0.201109
0.255868
0.374819
0.258784
0.236238
0.173129
0.117097
0.18005
0.143935
0.183488
0.0994655
0.164511
0.177178
0.264344
0.199346
0.127262
0.256815
0.265436
0.104616
0.218548
0.0354708
0.0851963
0.140796
0.18539
0.163678
0.16661
0.181377
0.195188
0.18985
0.197095
0.254843
0.24237
0.281035
0.312785
0.286423
0.249918
0.131881
0.0780806
0.148394
0.137951
0.231414
0.0553265
0.32322
0.111003
0.17382
0.11354
0.180662
0.294788
0.287002
0.119215
0.379209
0.0928414
0.270567
0.302289
0.134809
0.190721
0.307047
0.169978
0.195804
0.312406
0.279676
0.309634
0.207366
0.203332
0.187063
0.113441
0.223501
0.260167
0.193169
0.026056
0.133756
0.117885
0.338673
0.264958
0.2167
0.13677
0.337201
0.329606
0.273839
0.388012
0.0465874
0.0899051
0.220683
0.184944
0.265408
0.211846
0.206599
0.142529
0.070225
0.167591
0.0184622
0.23101
0.243982
0.141138
0.302454
0.284467
0.164359
0.274461
0.0474296
0.135509
0.127002
0.227557
0.274418
0.181661
0.175999

## Sheet: Fig. 3
a			b
test	retest		sample	replication
0.222652	0.24547		0.2586	0.255348
0.274425	0.268132		0.276283	0.258237
0.279512	0.267572		0.2679	0.270996
0.404041	0.386792		0.411721	0.405228
0.174512	0.167928		0.190315	0.180846
0.181722	0.187276		0.181688	0.169006
0.218374	0.213631		0.229538	0.211071
0.0659877	0.0601544		0.076661	0.0722167
0.256508	0.255816		0.246102	0.235177
0.139412	0.152213		0.13442	0.139866
0.211002	0.222022		0.199874	0.198639
0.102285	0.0989092		0.103908	0.105246
0.141415	0.184508		0.147376	0.137806
0.389915	0.382155		0.383735	0.373017
0.215686	0.228348		0.225159	0.221822
0.290072	0.301621		0.289445	0.281115
0.161623	0.180888		0.163358	0.152994
0.183882	0.180153		0.174529	0.170748
0.122293	0.110279		0.140886	0.132107
0.199831	0.237358		0.213436	0.211631
0.254411	0.253046		0.261737	0.263372
0.1448	0.150212		0.154235	0.151993
0.223161	0.213396		0.215367	0.212739
0.0729859	0.140885		0.137505	0.12234
0.111966	0.110128		0.12561	0.122594
0.120743	0.114155		0.111595	0.118356
0.236707	0.248711		0.240939	0.242536
0.283733	0.298824		0.32332	0.313026
0.328439	0.33205		0.31755	0.309982
0.109868	0.114601		0.118435	0.119179
0.188761	0.163781		0.165362	0.166221
0.276723	0.265398		0.26514	0.255228
0.0509542	0.0254019		0.0537128	0.0502693
0.14642	0.175874		0.170171	0.170066
0.0194704	0.0385541		0.0360831	0.0326956
0.340106	0.340669		0.314933	0.318274
0.232215	0.215662		0.241055	0.241319
0.219653	0.201858		0.197366	0.192784
0.157833	0.159478		0.173831	0.172386
0.227727	0.251199		0.24172	0.235256
0.313446	0.323097		0.302545	0.301665
0.140884	0.187143		0.193242	0.178162
0.0421379	0.0208976		0.0220436	0.023333
0.0824111	0.0892573		0.108865	0.097877
0.138464	0.132358		0.153539	0.15561
0.14009	0.144222		0.144372	0.14475
0.0499262	0.0582776		0.0400313	0.0326132
0.314596	0.293262		0.305662	0.302473
0.232218	0.238801		0.248026	0.244415
0.121113	0.129002		0.128054	0.115816
0.0950724	0.106323		0.100574	0.0922733
0.214444	0.202783		0.204283	0.202436
0.18744	0.208681		0.217343	0.20599
0.256281	0.287329		0.273314	0.26179
0.322072	0.321921		0.324666	0.318082
0.051693	0.0575789		0.0550702	0.0524389
0.332432	0.340516		0.324986	0.321785
0.126522	0.129762		0.103339	0.110302
0.325231	0.332163		0.323861	0.320488
0.274745	0.248706		0.266365	0.251754
0.108686	0.148736		0.138006	0.133828
0.046053	0.0830034		0.0814685	0.0746227
0.326387	0.340715		0.328353	0.317743
0.239684	0.228257		0.209495	0.204727
0.173622	0.168605		0.169703	0.167446
0.309256	0.313398		0.323568	0.322018
0.248083	0.242703		0.241779	0.238937
0.0488731	0.0453548		0.0512887	0.0375968
0.251579	0.26206		0.258742	0.250936
0.148261	0.201734		0.194143	0.194824
0.259998	0.279843		0.281615	0.270815
0.134783	0.125406		0.131687	0.129036
0.266383	0.238391		0.250175	0.240664
0.229823	0.246451		0.243289	0.235807
0.239219	0.239372		0.239393	0.236867
0.243849	0.260332		0.247973	0.238334
0.157032	0.179027		0.146922	0.145339
0.190326	0.186207		0.195937	0.18429
0.225209	0.224047		0.220348	0.217687
0.0928309	0.10569		0.107092	0.101509
0.0669084	0.0889745		0.0804873	0.0866429
0.192677	0.181654		0.207778	0.206855
0.221145	0.25065		0.228324	0.223443
0.113027	0.11231		0.114005	0.105491
0.283223	0.27823		0.266514	0.256048
0.316467	0.313536		0.282136	0.276431
0.196288	0.219753		0.248266	0.235635
0.117511	0.11642		0.11989	0.119352
0.343694	0.359186		0.332135	0.326077
0.17707	0.175084		0.185759	0.184797
0.137309	0.123941		0.144899	0.139501
0.253269	0.250792		0.257549	0.259051
0.2685	0.278569		0.273508	0.255273
0.198223	0.212932		0.187162	0.191152
0.19856	0.192904		0.198224	0.208596
0.0854289	0.105153		0.107724	0.113869
0.296183	0.293019		0.313485	0.31316
0.0911228	0.0884197		0.097023	0.0934806
0.26257	0.23468		0.260018	0.253453
0.163902	0.199029		0.174008	0.169988
0.296039	0.293702		0.323225	0.306909
0.247339	0.258154		0.225094	0.225224
0.266221	0.226223		0.250536	0.243012
0.232154	0.225669		0.218285	0.224833
0.285303	0.293419		0.283039	0.270222
0.363566	0.337606		0.350654	0.343794
0.201804	0.201941		0.177991	0.169893
0.0237158	0.0576212		0.0754473	0.057443
0.0867624	0.0756081		0.0911119	0.091167
0.254209	0.260953		0.252293	0.24265
0.215643	0.234417		0.214973	0.206832
0.185701	0.185954		0.198835	0.199444
0.199042	0.175623		0.149456	0.133719
0.200438	0.200484		0.208263	0.205029
0.234195	0.229212		0.227048	0.22373
0.175512	0.176982		0.16417	0.158931
0.0654921	0.0635632		0.0694523	0.0623335
0.111718	0.11662		0.138957	0.139709
0.247746	0.27358		0.258565	0.248547
0.195394	0.18185		0.177036	0.171019
0.272903	0.286472		0.280935	0.275141
0.271809	0.269981		0.270463	0.276409
0.13865	0.171154		0.183612	0.182337
0.174305	0.173366		0.164391	0.162624
0.0657517	0.0695454		0.0766505	0.0603082
0.213889	0.209187		0.210486	0.203829
0.186508	0.179989		0.171899	0.174626
0.28799	0.278348		0.239236	0.251786
0.120954	0.118922		0.137624	0.131485
0.174923	0.16775		0.187095	0.182929
0.124391	0.11577		0.10844	0.107323
0.117164	0.116242		0.121861	0.116576
0.164794	0.176701		0.169219	0.170403
0.175225	0.177311		0.171687	0.172825
0.0149879	0.0155015		0.0171199	0.0196364
0.0414797	0.0477663		0.0454601	0.0406248
0.210806	0.188495		0.197931	0.198806
0.0894247	0.103588		0.114038	0.108916
0.196257	0.187775		0.194199	0.193392
0.063649	0.0599708		0.0748468	0.0692871
0.184744	0.235873		0.213814	0.203676
0.298902	0.29719		0.313782	0.303059
0.329521	0.328193		0.320284	0.324785
0.227071	0.248193		0.257631	0.247308
0.206946	0.204314		0.188543	0.182316
0.13408	0.129958		0.13642	0.13911
0.224776	0.241518		0.209913	0.196443
0.305919	0.309437		0.307574	0.300578
0.0919928	0.141906		0.12376	0.118889
0.244388	0.245631		0.235447	0.231684
0.141271	0.14294		0.136455	0.131099
0.0806789	0.0603787		0.0519704	0.0521395
0.189965	0.199753		0.187994	0.184341
0.124734	0.12847		0.11808	0.110547
0.320327	0.315067		0.305299	0.302012
0.229093	0.242867		0.229401	0.225876
0.280495	0.251927		0.257189	0.236076
0.220623	0.214027		0.212764	0.210121
0.225922	0.235868		0.231658	0.231457
0.29153	0.292924		0.280359	0.272131
-0.0123522	-0.00765145		-0.00579813	-0.00905695
0.232255	0.227998		0.214699	0.215686
0.0903596	0.0894665		0.0923683	0.0818882
0.350386	0.346237		0.350237	0.336076
0.26876	0.24463		0.261752	0.256674
0.262215	0.247212		0.247872	0.239803
0.22516	0.250136		0.261684	0.257698
0.235865	0.255473		0.253145	0.243358
0.20232	0.18951		0.201325	0.198194
0.190485	0.210995		0.198966	0.1866
0.341198	0.349921		0.332964	0.329418
0.191252	0.196727		0.200962	0.197124
0.245246	0.267488		0.263222	0.250507
0.281446	0.288068		0.299517	0.299137
0.118373	0.0986344		0.08801	0.0878557
0.199052	0.21304		0.199198	0.196612
0.356621	0.351682		0.356435	0.351924
0.128338	0.131422		0.145581	0.136858
0.106199	0.111465		0.12291	0.125633
0.318634	0.319099		0.316088	0.305827
0.195497	0.201097		0.191591	0.186067
0.233392	0.229416		0.228273	0.229842
0.105986	0.106147		0.134815	0.124691
0.174466	0.184912		0.195091	0.198692
0.177957	0.209905		0.196774	0.189838
0.0305774	0.0288404		0.0298365	0.0305898
0.221219	0.177714		0.209037	0.196822
0.296619	0.300528		0.309347	0.309122
0.215924	0.211372		0.232644	0.222919
0.158831	0.166382		0.139996	0.143039
0.25682	0.239358		0.245946	0.235856
0.18549	0.190382		0.191777	0.185264
0.147837	0.168867		0.179214	0.174601
0.133779	0.118383		0.123657	0.117506
0.22628	0.2207		0.238953	0.221621
0.295067	0.27582		0.271869	0.259541
0.206372	0.210439		0.209353	0.203782
0.195775	0.179283		0.214129	0.206298
0.208027	0.185623		0.200383	0.196256
0.143211	0.160477		0.161595	0.15421
0.155996	0.167807		0.151499	0.153347
0.0619329	0.0464198		0.0660892	0.0558949
0.136625	0.141116		0.131862	0.133109
0.0722129	0.0739613		0.0810641	0.0751855
0.196591	0.192125		0.202076	0.20887
0.0533052	0.0494686		0.0401356	0.0400351
0.221141	0.211646		0.196963	0.192017
0.229811	0.23499		0.235081	0.236254
0.164522	0.166885		0.186738	0.179573
0.203594	0.229252		0.204525	0.204273
0.27739	0.235551		0.233493	0.228774
0.217312	0.203779		0.228832	0.214617
0.270328	0.237997		0.278749	0.266665
0.171746	0.171722		0.169565	0.170058
0.175483	0.170599		0.170522	0.16445
0.240383	0.250329		0.235989	0.230922
0.133603	0.13168		0.158308	0.154065
0.222412	0.206705		0.222241	0.222122
0.192715	0.186978		0.195155	0.188436
0.164953	0.181871		0.163027	0.166927
0.0589201	0.0719983		0.0793917	0.0819209
0.198098	0.202074		0.175476	0.159997
0.326382	0.312098		0.305861	0.296027
0.216985	0.223537		0.225744	0.214457
0.0451299	0.0156438		0.0329208	0.0310378
0.332884	0.317326		0.319621	0.310665
0.178436	0.188105		0.169969	0.168476
0.211579	0.23495		0.23284	0.228761
0.147193	0.128549		0.150707	0.150334
0.203491	0.192668		0.206577	0.204221
0.168374	0.158102		0.154981	0.149
0.196573	0.176482		0.203866	0.178968
0.211327	0.218415		0.226865	0.223468
0.104797	0.112695		0.11622	0.115068
0.0901919	0.110161		0.0958934	0.101234
0.103593	0.121442		0.132664	0.144629
0.140231	0.147524		0.139721	0.133109
0.27989	0.274358		0.295349	0.277214
0.18372	0.19526		0.196854	0.20421
0.0862781	0.0877928		0.0939396	0.0842285
0.198513	0.236204		0.230206	0.225427
0.306212	0.303738		0.312543	0.310169
0.156183	0.154249		0.147529	0.150565
0.201118	0.205596		0.203231	0.202352
0.136821	0.131692		0.123882	0.124657
0.20662	0.207534		0.194545	0.186155
0.21674	0.204374		0.216989	0.218099
0.0751227	0.0640561		0.0757388	0.0750659
0.00254832	0.00442402		0.000567522	-0.00547763
0.195159	0.237775		0.216292	0.20038
0.221429	0.187544		0.209465	0.210213
0.185018	0.163077		0.153922	0.144796
0.228058	0.247373		0.235307	0.228203
0.244419	0.245273		0.270403	0.259528
0.143464	0.15242		0.152622	0.151134
0.189909	0.176354		0.180339	0.177354
0.247795	0.240781		0.260103	0.258993
0.241491	0.241741		0.243356	0.237516
0.120192	0.170112		0.142498	0.142568
0.138179	0.137316		0.14401	0.135359
0.139444	0.120887		0.14524	0.141981
0.225249	0.201728		0.202365	0.198675
0.160198	0.143308		0.161637	0.156617
0.187009	0.189106		0.191811	0.189798
0.113756	0.103278		0.105853	0.106759
0.315688	0.297616		0.303883	0.296108
0.145397	0.132072		0.152235	0.148164
0.118096	0.117672		0.114238	0.109565
0.212783	0.201701		0.21609	0.21553
0.175347	0.15723		0.183837	0.17881
0.282213	0.283276		0.275882	0.26443
0.147032	0.140279		0.140724	0.13815
0.198035	0.224957		0.218795	0.212232
0.0564565	0.0715398		0.077742	0.0713602
0.193884	0.185825		0.205262	0.194919
0.244617	0.229933		0.242874	0.225568
0.0732018	0.0893885		0.0859418	0.0730512
0.122341	0.126661		0.150678	0.141746
0.272288	0.278943		0.288029	0.277339
0.261334	0.261568		0.284916	0.281233
0.205608	0.231542		0.219161	0.218558
0.13596	0.127287		0.1537	0.139545
0.240078	0.265671		0.231604	0.212451
0.170965	0.154662		0.180447	0.166884
0.10732	0.108442		0.147045	0.141896
0.150373	0.138265		0.12502	0.122723
0.15782	0.142161		0.157784	0.148124
0.188538	0.223395		0.201109	0.18695
0.258189	0.248017		0.255868	0.256995
0.372407	0.367016		0.374819	0.368074
0.263332	0.265558		0.258784	0.250048
0.233108	0.262904		0.236238	0.228925
0.169133	0.167193		0.173129	0.165254
0.164637	0.157405		0.117097	0.118434
0.1669	0.172411		0.18005	0.182135
0.179023	0.150488		0.143935	0.143196
0.174121	0.205775		0.183488	0.184377
0.105265	0.115914		0.0994655	0.0982894
0.163093	0.150351		0.164511	0.162914
0.166412	0.192694		0.177178	0.175905
0.228768	0.250604		0.264344	0.254493
0.22181	0.208538		0.199346	0.198176
0.120658	0.0971901		0.127262	0.112917
0.245805	0.24478		0.256815	0.25692
0.262833	0.234719		0.265436	0.25916
0.118228	0.115448		0.104616	0.110625
0.222696	0.207142		0.218548	0.219644
0.0342546	0.030443		0.0354708	0.0361622
0.0706157	0.0635082		0.0851963	0.0733052
0.159101	0.148847		0.140796	0.144438
0.202926	0.192933		0.18539	0.18848
0.190135	0.206737		0.163678	0.158359
0.171286	0.156367		0.16661	0.171833
0.170593	0.198536		0.181377	0.174204
0.214573	0.192655		0.195188	0.190093
0.188239	0.187905		0.18985	0.189561
0.189733	0.196979		0.197095	0.188406
0.273506	0.273474		0.254843	0.244218
0.240047	0.208639		0.24237	0.230195
0.290671	0.286285		0.281035	0.268937
0.293843	0.314606		0.312785	0.306302
0.272118	0.278798		0.286423	0.271328
0.257235	0.286362		0.249918	0.246144
0.115003	0.126774		0.131881	0.132502
0.0884309	0.0664157		0.0780806	0.0650214
0.141181	0.156303		0.148394	0.151211
0.160476	0.155339		0.137951	0.141446
0.201387	0.242896		0.231414	0.223341
0.0623551	0.0604187		0.0553265	0.0533573
0.337409	0.345402		0.32322	0.315389
0.133687	0.130027		0.111003	0.106944
0.171011	0.161303		0.17382	0.172911
0.123979	0.129824		0.11354	0.107226
0.149587	0.154933		0.180662	0.181017
0.313756	0.314564		0.294788	0.287392
0.280239	0.302339		0.287002	0.275656
0.14121	0.128032		0.119215	0.125837
0.382665	0.376944		0.379209	0.369785
0.0795519	0.0772037		0.0928414	0.0874706
0.266117	0.235056		0.270567	0.263288
0.314282	0.296269		0.302289	0.295326
0.131659	0.12885		0.134809	0.124092
0.180919	0.202631		0.190721	0.18815
0.314268	0.32595		0.307047	0.302776
0.178158	0.179552		0.169978	0.173809
0.175202	0.198052		0.195804	0.190913
0.305773	0.316546		0.312406	0.302611
0.270329	0.296556		0.279676	0.279266
0.304018	0.307144		0.309634	0.296756
0.194469	0.174077		0.207366	0.214706
0.178586	0.169918		0.203332	0.198632
0.194016	0.167988		0.187063	0.176922
0.117197	0.116775		0.113441	0.111201
0.208696	0.208593		0.223501	0.2174
0.229997	0.213854		0.260167	0.247132
0.197971	0.188037		0.193169	0.190765
-0.017616	0.0405206		0.026056	0.0222349
0.146591	0.165399		0.133756	0.134539
0.139781	0.125242		0.117885	0.104393
0.326088	0.335728		0.338673	0.342679
0.279314	0.274699		0.264958	0.254588
0.192749	0.205554		0.2167	0.204874
0.145816	0.13799		0.13677	0.137414
0.335606	0.336588		0.337201	0.325066
0.309743	0.316889		0.329606	0.30798
0.278692	0.272745		0.273839	0.27343
0.397363	0.371766		0.388012	0.393405
0.0342292	0.0299495		0.0465874	0.0486939
0.0508489	0.0678558		0.0899051	0.0914144
0.232924	0.220051		0.220683	0.222161
0.181864	0.191557		0.184944	0.176363
0.288276	0.271563		0.265408	0.261416
0.207313	0.195184		0.211846	0.201177
0.197837	0.229025		0.206599	0.198684
0.119046	0.124578		0.142529	0.12936
0.0701563	0.07469		0.070225	0.058258
0.173903	0.183427		0.167591	0.158858
0.0304929	0.0243062		0.0184622	0.0166094
0.239129	0.21999		0.23101	0.226553
0.260044	0.24922		0.243982	0.228314
0.128643	0.122333		0.141138	0.136513
0.291672	0.306293		0.302454	0.295994
0.28828	0.280884		0.284467	0.281581
0.157556	0.148604		0.164359	0.160525
0.245142	0.243859		0.274461	0.271517
0.0748703	0.0704878		0.0474296	0.0482248
0.161258	0.134765		0.135509	0.13809
0.0853676	0.0910151		0.127002	0.131988
0.215273	0.20389		0.227557	0.215829
0.255357	0.296966		0.274418	0.269898
0.177742	0.20197		0.181661	0.179867
0.197659	0.174257		0.175999	0.160873

## Sheet: Fig. 4
a		b										c											d		e										f											g		h
-0.896412		VIS	SOM	DATTN	VATTN	LIM	FPN	DMN	SUB	CER/BS		t stat	VIS	SOM	DATTN	VATTN	LIM	FPN	DMN	SUB	CER/BS		0.0519742		VIS	SOM	DATTN	VATTN	LIM	FPN	DMN	SUB	CER/BS		t stat	VIS	SOM	DATTN	VATTN	LIM	FPN	DMN	SUB	CER/BS		-0.865719		VIS	SOM
-0.387378		0.045906	-0.104919	-0.241776	-0.110004	-0.0553333	-0.387378	-0.559292	-1.11659	-0.896412		VIS	100	100	100	100	100	100	100	100	100		4.0958		1.58066	-0.118457	0.337673	2.17151	-1.3211	4.0958	-0.803744	0.00303585	0.0519742		VIS	100	100	100	100	100	100	100	100	100		-0.040985		-0.0232038	0.040985
-0.104919		-1.24932	-0.673662	0.84148	-0.395487	0.239964	0.390037	-0.0977617	-1.85109	-0.048421		SOM	1.59669	100	100	100	100	100	100	100	100		-0.118457		0.237824	1.28613	-0.118457	1.24702	2.33467	0.0853572	0.355003	-0.118457	0.300054		SOM	-1.42805	100	100	100	100	100	100	100	100		0.040985		-1.52444	0.040985
-1.11659		-0.110004	-0.185935	0.360797	0.918117	-0.50123	-1.31936	-0.395487	-0.896412	-1.85109		DATTN	3.16158	1.78641	100	100	100	100	100	100	100		0.00303585		-1.44696	0.234819	0.0325518	0.45375	2.28968	2.05997	-0.938124	-2.80734	-0.0619918		DATTN	0.354076	1.87958	100	100	100	100	100	100	100		-0.0345667		-0.0797068	-3.35733
-0.110004		0.104919	0.426433	0.0548536	-2.24628	0.540235	-0.609023	-0.609601	-0.9229	-1.85109		VATTN	-0.138218	-1.43956	-2.68669	100	100	100	100	100	100		2.17151		0.751305	1.44696	3.35754	-1.61279	0.391937	1.33506	0.181025	0.0341033	0.384251		VATTN	2.67991	4.03512	2.17339	100	100	100	100	100	100		1.45036		-0.645698	-0.332194
0.045906		-0.048421	0.104919	-0.673662	-1.11272	-0.00788804	-1.6916	-0.0467868	-2.9341	-0.673662		LIM	0.782685	-0.610386	-2.24172	0.734169	100	100	100	100	100		1.58066		-0.0942982	0.808002	2.09732	1.28613	0.226028	-0.154066	1.48886	-0.349408	-1.05516		LIM	0.332032	1.23481	0.090955	-1.38814	100	100	100	100	100		-0.0232038		-0.040985	0.347047
-0.241776		-0.149745	-0.896412	0.110004	-0.157673	-0.048421	-0.239964	0.871107	-0.309483	-4.0027		FPN	-1.03742	-2.53234	-3.88734	-0.722644	-1.63337	100	100	100	100		0.337673		-0.0288041	-0.45594	0.567088	2.28968	0.153771	2.28968	-0.383931	1.11235	-0.114019		FPN	1.19511	2.96317	0.796698	-1.73324	0.396002	100	100	100	100		0.451758		-0.532336	-0.0481318
0.390037		-1.7231	-0.157673	-0.102159	-0.104919	-0.532749	0.409954	0.785775	-1.24932	-3.36053		DMN	4.11836	2.61978	0.842258	3.5783	2.40964	4.69207	100	100	100		0.0853572		0.1831	0.136274	0.0619918	3.56356	-0.132173	-0.114019	0.391937	0.680139	0.0326305		DMN	0.180317	1.57608	-0.186228	-2.65485	-0.232194	-1.0072	100	100	100		-0.0468566		-0.404062	-0.0949434
-0.395487		-0.0467868	-0.138775	0.00419999	-0.431553	-0.0839909	-0.239964	1.24932	-0.270081	-1.24932		SUB	-4.89963	-6.21724	-6.95498	-3.89867	-4.92127	-3.73493	-7.43786	100	100		1.24702		3.22326	1.07189	1.84784	-0.159673	0.680139	1.18324	0.116215	-1.48886	1.77663		SUB	-3.77119	-3.24341	-4.07538	-5.19577	-2.5718	-5.08418	-3.85121	100	100		0.384762		-0.582187	-0.040985
-0.673662		0.0553333	0.104919	0.497898	-0.157673	-0.896412	-2.24628	-0.161748	-0.879611	-0.149745		CER/BS	-6.40187	-7.22547	-7.41624	-5.27059	-5.09908	-5.17616	-9.48262	-1.66098	100		1.28613		0.606011	0.0619918	-0.534947	0.349408	0.296742	1.65258	-0.408897	-0.875716	0.614069		CER/BS	-2.58668	-1.54194	-2.97805	-4.734	-1.914	-4.06048	-2.71038	1.79722	100		0.040985		-0.0159235	0.582187
-0.559292		-0.896412	0.157673	0.0480506	-2.06074	-0.262888	0.18	-0.326766	-0.768133	-2.9341													-0.803744		-0.363562	0.43298	0.546818	1.72047	9.23361	0.159673	1.45021	-0.0840523	-1.11235													0.0177021		-0.347047	-0.0345667
-0.0553333		-0.110004	-0.387378	0.918117	-0.157673	0.0960067	0.104919	0.84148	-0.360797	-0.272552		note: value 100 corresponds to the upper triangular gray											-1.3211		0.156403	1.05516	0.1831	1.46395	0.935072	-0.136274	0.43298	0.129891	-0.569945		note: value 100 corresponds to the upper triangular gray											0.040985		-0.0393441	-0.0393441
-0.048421		-0.217172	0.138775	0.793393	0.239964	-0.793393	0.326766	0.694369	-2.9341	-1.29837													0.300054		1.62355	-0.0415846	-0.312726	3.46049	1.4603	1.33506	2.60966	1.12208	-0.67405													-1.52444		0.0177021	0.0529378
-1.85109		0.138775	0.0398586	-1.41792	0.185935	-0.270081	-0.360797	-0.113927	-1.24932	-1.70319		p value	VIS	SOM	DATTN	VATTN	LIM	FPN	DMN	SUB	CER/BS		-0.118457		0.383931	0.267695	1.02309	0.0619918	-0.136641	0.71723	2.67252	0.777322	-0.0619918		p value	VIS	SOM	DATTN	VATTN	LIM	FPN	DMN	SUB	CER/BS		0.0662864		-0.794417	0.404062
-1.31936		0.0553333	-0.545944	0.673662	-0.110004	0.161748	-0.18	-0.694369	0.0839909	-0.22627		VIS	0	0.114207	0	0.435	0.248625	0.1944	0	0	0		2.05997		4.0958	-0.114019	2.91155	5.92155	0.0647972	0.43298	-0.00348675	-1.74824	-0.578954		VIS	0	0.144	0.377419	0.0048	0.409091	0.178714	0.438	0	0.0048		-0.0345667		0.0317363	-0.0393441
-0.609023		-0.360797	-0.179277	-0.270081	-0.523933	-0.048421	-0.918117	-0.241776	-1.25929	-0.309483		SOM	0.114207	0	0.0413333	0.0437143	0.268364	0.009	0.00490909	0	0		1.33506		-0.120984	-0.0942982	2.28968	4.0958	0.180835	1.5688	1.72047	0.0923743	0.898093		SOM	0.144	0	0.0275294	0	0.0923478	0.00276923	0.0531429	0	0.102		-0.0797068		-0.0797068	0.040985
-1.85109		-0.673662	-0.673662	1.07573	-1.31936	0.048421	-0.337889	0.86973	-0.755539	-2.40896		DATTN	0	0.0413333	0	0.00490909	0.00782609	0	0.220645	0	0		-0.0619918		2.28968	-0.0105105	1.33506	2.28213	-0.193747	0.0619918	0.424752	-1.28613	1.44696		DATTN	0.377419	0.0275294	0	0.0322105	0.436114	0.242069	0.436114	0	0.00276923		-0.0324025		0.0159235	-0.0232038
-1.85109		0.0548536	-0.110004	0.157673	0.918117	0.149745	-0.239964	0.239964	-1.85109	-0.656967		VATTN	0.435	0.0437143	0.00490909	0	0.275294	0.300343	0	0	0		0.384251		2.28213	0.237824	0.247834	3.46049	0.744839	2.91155	0.118457	-2.05997	0.0667956		VATTN	0.0048	0	0.0322105	0	0.144	0.0850909	0	0	0		-0.0345667		0.347047	-0.0546521
0.239964		0.395487	-0.401673	0.267283	-0.0316947	0.138945	0.918117	0.179277	-0.896412	-2.24628		LIM	0.248625	0.268364	0.00782609	0.275294	0	0.03168	0.0036	0	0		2.33467		0.267695	-0.197162	1.55315	2.91155	-0.0942982	1.33506	0.751305	-0.0891423	0.565529		LIM	0.409091	0.0923478	0.436114	0.144	0	0.377419	0.409091	0.00675	0.0396		-0.0194736		0.040985	-0.0345667
-0.185935		0.434207	-0.0839909	0.144058	-1.38717	-0.110004	-0.0730639	0.793393	-0.236079	-2.24628		FPN	0.1944	0.009	0	0.300343	0.03168	0	0	0	0		0.234819		0.180835	-0.672196	-0.0105105	2.51894	-0.391937	1.72351	0.247834	-0.571428	0.0619918		FPN	0.178714	0.00276923	0.242069	0.0850909	0.377419	0	0.149333	0	0		-3.35733		-0.214401	0.663912
-0.896412		-0.292274	-0.241776	0.889989	-0.0977617	0.0172251	-0.0316947	-0.30294	-0.161748	-0.896412		DMN	0	0.00490909	0.220645	0	0.0036	0	0	0	0		-2.80734		2.91353	-0.0667956	-0.0435209	2.33467	0.927312	1.08403	-0.0325518	-3.36494	0.136274		DMN	0.438	0.0531429	0.436114	0	0.409091	0.149333	0	0	0.00276923		-0.0393441		-0.0546521	-0.0221903
0.426433		-1.0261	0.434207	0.0467868	-0.360797	-0.110004	-0.894175	0.674635	-0.918117	-0.110004		SUB	0	0	0	0	0	0	0	0	0.0401538		1.44696		-0.680139	-0.442713	0.606011	1.45021	1.34221	2.91155	0.330298	0.0325518	0.226028		SUB	0	0	0	0	0.00675	0	0	0	0.03		-0.332194		-0.567327	-0.0345667
0.104919		-0.0553333	0.0467868	1.81836	0.896412	-0.0400951	-0.793393	-0.392818	-0.137209	-0.390037		CER/BS	0	0	0	0	0	0	0	0.0401538	0		0.808002		1.33506	0.377332	1.3211	0.424752	-0.243084	-0.00303585	4.56492	-0.696761	-2.91155		CER/BS	0.0048	0.102	0.00276923	0	0.0396	0	0.00276923	0.03	0		0.347047		-0.351186	0.579492
-1.24932		-0.138775	-0.360797	0.141929	-0.0977617		0.161748	-0.7067	-0.793393	-2.24628													0.237824		0.118457	-0.0923743	3.56356	2.51894		0.0250487	-1.12208	0.391937	0.0729501													-1.52444		0.040985	0.0797068
-0.50123		-0.755539	-0.149745	0.918117	-0.793393		0.429636	-0.104919	-0.048421	-1.89674													2.28968		-0.182578	0.825178	1.07408	0.0923743		0.276765	1.24702	0.245632	0.247834													0.235235		0.384762	-0.387105
0.84148		-0.0726296	-0.896412	0.048421	1.85109		-1.30481	0.434207	-0.0977617	-0.431553													-0.118457		0.00303585	0.0647972	0.243084	0.546818		0.522348	0.136274	2.17151	-0.0156821													-0.669292		-0.601432	0.0159235
-0.673662		-0.435674	-0.575067	0.0398586	-0.673662		0.048421	-0.104919	-1.31936	-0.896412													-1.05516		1.33506	0.803744	0.0619918	2.91155		1.44696	0.809874	-0.154066	2.75667													-0.0177021		-1.5229	-0.582187
-0.896412		-0.211231	0.431553	-0.360797	0.0990344		-0.138775	0.431553	-1.31936	-2.24628													-0.45594		0.984696	0.312431	0.247834	-0.114019		0.154066	2.36281	0.116215	-0.314622													-0.0481318		0.663912	-0.737286
-1.6916		-0.896412	0.270081	0.048421	-1.24932		-0.828831	3.1742	-0.896412	-0.431553													-0.154066		2.93084	0.338167	0.803744	0.411703		-0.136274	1.02309	0.449116	-1.30244													-0.0393441		-0.384762	-0.404062
-0.0977617		-0.0553333	0.104919	0.104919	-0.431553		-0.868067	-0.104919	-1.85109	-0.918117													0.355003		1.0678	0.146546	0.154066	0.384251		0.559243	0.496133	-1.02309	-0.150525													0.451758		-0.189317	-0.347047
-0.239964		-1.09174	0.0977617	-0.104919	0.138775		0.896412	0.179277		-2.24628													2.28968		0.159673	0.73527	-0.103493	0.43298		1.20508	4.08136		-0.0619918													-0.0546521		0.272191	-0.222186
0.409954		2.24628	-0.0977617	-0.177171	-0.628884		-0.157673	-0.395487		-2.24628													-0.114019		-0.0399144	0.193747	0.337673	0.267695		1.44696	2.91353		-0.317093													1.65437		-0.040985	-0.669292
-0.395487		-0.048421	1.11659	0.309483	-0.157673		0.0316947	0.113927		-0.0977617													-0.938124		0.424752	-0.247834	1.75304	0.0619918		1.3193	-1.28924		0.391937													-0.0317363		0.040985	2.56204
-0.157673		-0.429636	0.360797	0.107124	0.326766		-0.387378	-0.429636		-1.6916													0.136274		0.317093	2.93084	1.28613	1.49782		1.2155	1.29504		-0.159673													-0.0949434		-0.222186	0.0572852
-0.609601		-0.270081	-0.360797	-0.048421	-0.326766		-0.559292	1.62592		-0.894175													0.181025		0.803744	-0.63168	-0.0270967	-1.08403		0.247834	-0.0942982		2.24659													-0.0766987		-0.669292	-0.347047
-0.110004		0.360797	0.241776	-0.296918	0.104919		-0.0977617	-0.0839909		-1.85109													-1.44696		-1.24702	1.29504	-0.180835	0.472617		0.267695	0.245632		0.411941													-0.0797068		-0.772274	2.98144
-0.0467868		0.828831	-0.048421		-0.609601		-0.0921457	-0.110004		0.157673													1.48886		0.0840523	0.896992		5.25419		1.29504	0.0923743		0.338167													0.54107		0.137929	-0.150168
0.918117		-0.3731	0.793393		-0.138775		-0.896412	-0.048421		-0.241776													0.45375		-1.24702	2.20437		1.12208		-0.606011	0.0415846		0.714046													0.582187		0.669292	0.387105
-0.138775		-0.045906	0.0977617		-0.100317		-0.84148	0.048421		-4.85313													1.07189		1.22981	1.29504		0.984999		1.76291	-1.3211		-0.247834													-0.040985		-0.351186	0.0393441
-4.0027		0.431553	0.918117		0.918117		-0.360797	0.161748		-0.0467868													-0.114019		1.24702	0.391937		0.682193		0.601075	0.150427		1.44696													-0.230734		0.0317363	1.15319
-0.9229		-0.0467868	-0.100317		-0.0553333		-1.63731	-0.431553		-1.31936													0.0341033		1.02309	0.0270967		2.17553		-0.64169	0.180835		0.696761													-0.404062		-0.0643493	0.582187
0.104919		-0.157673	2.24628				-0.161748	0.629628		-1.85109													0.751305		0.0105105	1.3193				2.91155	0.395285		0.243084													-0.645698		-0.113801	0.772274
-0.239964		-0.84148	-0.0713682				0.157673	-0.110004		-1.7231													1.18324		-0.680139	0.180835				0.567088	0.508352		-0.825178													0.0546521		-0.0345667	-1.52444
0.540235		-1.63731	-0.217172				-0.239964	-0.395487															0.391937		2.71574	0.341211				1.86863	-0.150427															1.5229		-1.3554	0.184217
0.104919		-0.76518	-0.429636				-0.24573	0.30294															0.0619918		1.33506	2.67252				1.24702	0.182578															0.582187		-0.125176	-0.601432
-2.24628		-0.426433	-0.440769					0.104919															-1.61279		-0.383931	-0.312726					1.44696															-0.0546521		0.0177021	-1.45036
0.871107		-0.0730639	-0.100317					0.0553333															-0.383931		1.3211	-1.44696					1.51322															0.0345667		-0.0949434	-0.669292
0.360797		-0.0195822	-0.918117					0.110004															0.0325518		1.62355	0.496133					1.61279															0.839491		-0.0104456	0.040985
-2.9341		0.202078						-0.157673															-0.349407		2.91155						-0.704282															0.0797068		-0.0797068
0.0548536		0.431553						3.1742															3.35754		-0.267695						1.93442															-0.51789		0.0159235
0.157673		-0.179277						2.24628															0.43298		0.273552						0.197162															-0.0345667		-0.582187
0.785775		-0.048421						0.768133															0.391937		-0.0799094						1.72047															0.958481		-0.040985
-0.387378		-0.938548						0.918117															1.05516		1.72351						-0.534007															-0.0393441		-0.078858
-3.36053		-0.110004						0.045906															0.0326305		1.57652						1.72047															-0.0949434		0.040985
-0.673662		-0.420896						-0.409954															2.09732		-1.28613						-0.193747															0.230734		-0.474259
1.24932								0.074699															0.116215								-0.180835															0.771492
-0.048421								0.375004															-0.0942982								0.0647972															-0.040985
-0.161748								0.138775															-0.408897								0.182578															0.078858
-0.326766								2.24628															1.45021								3.2113															-0.163583
0.110004								0.161748															0.567088								3.01545															-0.669292
-0.149745								2.24628															-0.0288041								1.44696															-0.532336
-1.7231								-0.0977617															0.1831								3.6267															-0.404062
-2.24628								0.048421															1.65258								0.349408															0.0643493
-1.11272								0.429636															1.28613								1.24702															-0.0159235
0.138775								0.236079															-0.0415846								-1.61279															0.0529378
-0.309483								2.24628															1.11235								0.337673															0.0393441
-0.157673								-0.110004															2.28968								1.32174															-0.0786263
0.84148								-0.918117															0.43298								0.493279															-0.0177021
-0.0467868								0.212669															3.22326								1.99493															-0.582187
-1.24932								0.292274															0.680139								0.247834															-1.03077
-0.102159								0.048421															0.0619918								5.41242															0.287878
0.18								-0.0990344															0.159673								-0.150427															2.00531
0.104919								0.104919															-0.136274								1.20508															0.040985
-0.104919								1.24932															3.56356								1.74824															1.15319
0.0553333								0.0325528															0.606011								-1.45021															-0.0159235
-0.431553								-0.110004															-0.159673								0.571428															-0.0546521
-1.24932								0.185935															1.77663								0.0840523															-0.384762
0.326766								0.360797															1.33506								0.442689															-0.0159235
0.0398586								0.918117															0.267695								1.28613															0.404062
-0.157673								0.793393															0.349408								-0.496133															-0.040985
-0.149745																							0.614069																							0.387105
0.694369																							2.60966																							0.0481318
-0.270081																							-1.48886																							-0.582187
-0.00788804																							0.226028																							-0.0232038
-0.360797																							0.71723																							0.0949434
-0.18																							0.43298																							-0.622502
-0.545944																							-0.114019																							-0.0393441
-0.048421																							0.153771																							0.615818
-0.896412																							-0.363562																							-0.347047
-0.113927																							2.67252																							0.0797068
0.00419999																							1.84784																							2.56204
-0.179277																							-0.0942982																							0.040985
-0.918117																							1.5688																							0.0797068
-2.9341																							-1.11235																							-0.259826
-0.879611																							-0.875716																							0.040985
-0.694369																							-0.0034867																							-0.402663
-0.768133																							-0.0840523																							0.404062
-0.532749																							-0.132173																							-0.0104284
0.497898																							-0.534947																							0.040985
-2.06074																							1.72047																							-0.604172
0.0480506																							0.546818																							-0.0643493
-0.110004																							0.156403																							-0.0393441
-0.337889																							0.0619918																							0.040985
-0.673662																							-0.0105105																							-0.0232038
-0.217172																							1.62355																							0.0177021
-0.241776																							1.72047																							-1.52444
0.918117																							0.1831																							-0.332194
-0.0839909																							0.680139																							-0.669292
-0.896412																							0.296742																							-0.0345667
-0.157673																							1.46395																							-2.76187
0.138775																							0.383931																							-0.794417
0.239964																							3.46049																							0.0393441
0.86973																							0.424752																							0.347047
-0.110004																							0.237824																							-0.0546521
0.185935																							0.0619918																							-0.384762
-0.272552																							-0.569945																							0.404062
0.239964																							0.118457																							0.582187
-0.262888																							9.23361																							0.287878
0.0553333																							4.0958																							0.0317363
0.179277																							0.751305																							0.384762
-0.401673																							-0.197162																							-0.0345667
-0.110004																							5.92155																							-0.351186
-1.29837																							-0.67405																							-0.404062
-1.70319																							-0.0619918																							-0.79129
0.793393																							0.247834																							0.384762
-0.30294																							-0.0325518																							2.03748
-0.0839909																							-0.672196																							0.663912
0.674635																							0.330298																							0.0949434
-0.360797																							0.129891																							0.0546521
-0.392818																							4.56492																							-0.209989
-0.22627																							-0.578954																							0.0766987
0.793393																							-0.312726																							-0.347047
-0.309483																							0.898093																							-0.347047
-0.7067																							-1.12208																							0.168677
-0.104919																							1.24702																							0.0159235
0.0960067																							0.935072																							0.604172
0.434207																							0.136274																							-0.0186899
-0.104919																							0.809874																							0.787056
0.431553																							2.36281																							0.464537
-0.793393																							1.4603																							-0.0393441
-2.40896																							1.44696																							-0.912105
-0.241776																							-0.0667956																							-0.0221903
-0.360797																							-0.120984																							-0.0797068
0.434207																							-0.442713																							-0.0345667
-0.523933																							4.0958																							-1.5229
3.1742																							1.02309																							-0.040985
-0.104919																							0.496133																							-0.0357838
-0.673662																							2.28968																							0.0159235
-0.656967																							0.0667956																							-0.451758
-0.239964																							2.91155																							0.0949434
0.179277																							4.08136																							0.0345667
0.918117																							1.33506																							-0.0546521
-1.31936																							2.28213																							-1.65437
0.0467868																							0.377332																							0.579492
-0.395487																							2.91353																							-0.582187
0.918117																							3.46049																							-0.531845
-0.0730639																							1.72351																							-0.0232038
-0.360797																							-0.0923743																							0.0797068
-0.0316947																							2.91155																							-0.384762
0.0548536																							2.28213																							0.347047
0.113927																							-1.28924																							0.582187
-0.149745																							0.825178																							-0.387105
-0.270081																							-0.136641																							0.040985
-1.41792																							1.02309																							0.204528
-2.9341																							1.12208																							0.0546521
0.395487																							0.267695																							0.040985
-1.24932																							0.777322																							-0.078858
-0.896412																							0.0647972																							0.0159235
-0.0316947																							1.08403																							-0.0357838
0.434207																							0.180835																							-0.214401
-0.575067																							0.803744																							-0.582187
-2.24628																							0.56553																							-0.0393441
-0.292274																							2.91353																							-0.0546521
-0.429636																							1.29504																							0.0643493
1.62592																							-0.0942982																							1.01414
-2.24628																							0.0619918																							-0.0393441
-1.0261																							-0.680139																							-0.567327
0.673662																							2.91155																							0.591426
0.161748																							0.0647972																							0.384762
-0.0553333																							1.33506																							-0.351186
-1.38717																							2.51894																							-0.865719
0.0839909																							-1.74824																							-0.040985
-0.0839909																							0.245632																							0.040985
0.431553																							0.312431																							-0.737286
-0.138775																							0.118457																							0.040985
-0.110004																							0.0923743																							-0.0393441
-0.048421																							0.0415846																							-0.157245
-0.270081																							2.28968																							0.0797068
-0.894175																							2.91155																							-0.0232038
0.048421																							-1.3211																							0.040985
0.270081																							0.338167																							-0.404062
-0.896412																							0.136274																							-0.0194736
-1.25929																							0.0923743																							-0.040985
0.161748																							0.150427																							0.404062
-0.793393																							-0.0030359																							0.622502
1.07573																							1.33506																							-0.137929
-0.0977617																							2.33467																							0.0393441
-0.431553																							0.180835																							1.15319
0.161748																							0.0250487																							0.040985
0.629628																							0.395285																							0.615818
-0.110004																							0.226028																							0.347047
-0.110004																							0.508352																							0.040985
-0.360797																							1.45021																							0.0949434
-0.395487																							-0.150427																							0.663912
-0.755539																							-1.28613																							-0.51789
0.30294																							0.182578																							0.230734
0.896412																							0.424752																							-0.0194736
-0.755539																							-0.182578																							0.384762
-0.0977617																							2.51894																							-0.794417
-0.390037																							-2.91155																							-0.225038
0.429636																							0.276765																							0.937307
0.104919																							1.44696																							0.0324025
0.104919																							0.146546																							-0.347047
0.0553333																							1.51322																							-0.0159235
0.157673																							0.247834																							0.865719
-0.0726296																							0.00303585																							-0.601432
0.0977617																							0.73527																							-0.222186
0.110004																							1.61279																							0.22046
-1.30481																							0.522348																							-0.0643493
-0.793393																							0.0923743																							-4.32985
1.85109																							0.546818																							0.478795
-0.435674																							1.33506																							-1.5229
0.048421																							1.44696																							0.0159235
-2.24628																							0.0729501																							0.230734
-0.157673																							-0.704282																							-0.347047
-0.211231																							0.984696																							0.663912
-1.89674																							0.247834																							-0.347047
-0.896412																							2.93084																							-0.384762
3.1742																							1.93442																							0.287878
-1.85109																							-2.05997																							-0.351186
-0.0553333																							1.0678																							-0.189317
2.24628																							0.197162																							0.148067
-0.673662																							2.91155																							-0.387105
-0.138775																							0.154066																							2.00531
0.0990344																							-0.114019																							2.00531
-0.828831																							-0.136274																							-0.959004
0.267283																							1.55315																							-0.652995
-0.868067																							0.559243																							0.163583
-1.09174																							0.159673																							0.272191
0.768133																							1.72047																							0.347047
-0.0977617																							0.193747																							-0.669292
-0.896412																							-0.0891423																							0.0317363
1.11659																							-0.247834																							2.56204
-0.431553																							-0.0156821																							0.0766987
0.918117																							-0.534007																							1.15319
0.045906																							1.72047																							0.287802
0.360797																							2.93084																							0.0572852
0.896412																							1.20508																							0.669292
-0.409954																							-0.193747																							0.0949434
-0.896412																							2.75667																							-1.15319
0.074699																							-0.180835																							-0.040985
0.375004																							0.0647972																							0.750555
-1.24932																							0.411703																							-0.531845
-0.360797																							-0.63168																							-0.347047
-2.24628																							-0.314623																							0.287878
2.24628																							-0.0399144																							-0.040985
-0.048421																							0.180835																							1.21196
-0.431553																							0.384251																							0.531845
0.138775																							0.182578																							0.478795
0.144058																							-0.0105105																							-0.487411
2.24628																							3.2113																							0.0393441
-0.157673																							1.44696																							1.03077
0.161748																							3.01545																							0.0393441
-0.431553																							-1.30244																							0.113801
-0.236079																							-0.571427																							0.0393441
-0.048421																							0.424752																							0.040985
0.241776																							1.29504																							2.98144
2.24628																							1.44696																							0.347047
0.0316947																							1.3193																							0.404062
-0.0977617																							3.6267																							0.404062
0.138775																							0.43298																							-0.040985
0.889989																							-0.0435209																							0.0393441
-0.918117																							-0.150525																							-0.247002
0.048421																							-0.193747																							-0.113801
0.0467868																							0.606011																							0.214401
-0.387378																							1.2155																							0.384762
0.048421																							0.349408																							0.615818
-0.048421																							0.896992																							-0.150168
-0.429636																							0.317093																							-0.222186
0.429636																							1.24702																							-0.622502
-0.161748																							-3.36494																							0.0324025
-0.559292																							0.247834																							0.0393441
-0.270081																							0.803744																							-0.669292
1.81836																							1.3211																							-0.189317
0.149745																							0.744839																							2.00531
0.236079																							-1.61279																							0.622502
0.141929																							3.56356																							0.0393441
-0.628884																							0.267695																							-3.35733
-0.918117																							0.0325518																							2.08086
0.918117																							1.07408																							1.45036
0.360797																							-1.24702																							-0.772274
-2.24628																							-0.0619918																							-0.0481318
0.048421																							0.243084																							1.21196
2.24628																							0.337673																							0.959004
0.138945																							-0.0942982																							0.384762
-0.137209																							-0.696761																							0.387105
-2.24628																							-0.317093																							0.268374
-0.0977617																							0.391937																							-0.0797068
0.793393																							2.20437																							0.387105
-0.157673																							0.0619918																							-2.54436
0.0398586																							0.0619918																							0.347047
0.0977617																							1.29504																							0.0393441
-0.110004																							1.32174																							0.283219
-0.0977617																							0.267695																							3.39728
0.828831																							0.0840523																							0.137929
-0.3731																							-1.24702																							0.669292
-1.6916																							-0.159673																							-0.235235
-0.918117																							0.493279																							-0.189317
-0.110004																							-0.391937																							0.351186
0.326766																							1.49782																							0.0949434
-0.894175																							2.24659																							0.347047
-0.326766																							-1.08403																							-2.00531
0.918117																							0.391937																							1.15319
-0.045906																							1.22981																							-0.351186
0.104919																							0.472617																							0.865719
-0.0921457																							1.29504																							0.750555
-1.85109																							0.411941																							0.040985
0.431553																							1.24702																							0.0317363
-0.360797																							0.247834																							-0.0949434
-0.0467868																							1.02309																							-0.0643493
0.212669																							1.99493																							-0.27917
-0.157673																							0.0105104																							-0.113801
-0.896412																							-0.606011																							0.0104284
-0.793393																							0.391937																							0.636224
0.292274																							0.247834																							0.351186
-0.84148																							-0.680139																							-0.0345667
-0.100317																							0.0270966																							0.582187
-1.63731																							2.71574																							-1.3554
0.0172251																							0.927312																							1.65437
0.048421																							0.803744																							-0.615818
0.157673																							0.338167																							-0.601432
2.24628																							1.3193																							0.772274
-0.048421																							0.245632																							0.347047
0.048421																							5.41242																							1.15319
-0.0977617																							2.17151																							0.384762
-0.76518																							1.33506																							-0.125176
-0.0990344																							-0.150427																							-0.601432
-0.426433																							-0.383931																							0.0177021
0.104919																							1.20508																							-0.0159235
0.104919																							0.154066																							0.332194
-0.104919																							-0.103493																							-0.601432
-0.177171																							0.337673																							0.332194
-0.609601																							5.25419																							-1.15319
-0.0730639																							1.3211																							-0.0949434
-0.241776																							0.714046																							0.27917
-4.85313																							-0.247834																							0.0194736
-0.0195822																							1.62355																							-0.0104456
-0.0713682																							0.180835																							-1.52444
0.202078																							2.91155																							-0.0797068
-0.84148																							1.76291																							0.0949434
0.309483																							1.75304																							-0.0643493
-0.360797																							0.601075																							0.0345667
-0.0467868																							1.44696																							0.750555
-0.217172																							0.341211																							0.184217
0.107124																							1.28613																							1.52444
0.431553																							-0.267695																							0.0159235
-0.179277																							0.273552																							-0.582187
-0.429636																							2.67252																							-0.601432
1.24932																							1.74824																							-0.27917
-1.31936																							-0.154066																							-0.0386596
-0.138775																							1.12208																							-0.601432
-0.048421																							-0.0799094																							-0.040985
0.0325528																							-1.45021																							0.604172
-0.100317																							0.984999																							0.404062
-1.63731																							-0.64169																							-0.0546521
-0.938548																							1.72351																							-0.078858
-1.31936																							0.116215																							0.347047
-0.110004																							0.571427																							0.347047
-0.896412																							0.449116																							0.803229
-0.048421																							-0.0270967																							-0.737286
-1.31936																							0.696761																							-0.384762
-0.110004																							1.57652																							0.040985
-0.161748																							2.91155																							-0.794417
-0.440769																							-0.312726																							-1.45036
-0.296918																							-0.180835																							-0.040985
0.185935																							0.0840523																							-0.287878
-1.85109																							0.243084																							-0.0786263
0.157673																							0.567088																							0.0221903
0.360797																							0.442689																							-0.0546521
-0.239964																							1.86863																							0.0541226
-0.110004																							1.34221																							0.0159235
-0.100317																							-1.44696																							-0.669292
-0.420896																							-1.28613																							-0.474259
0.918117																							1.28613																							0.040985
-0.918117																							0.496133																							0.040985
0.918117																							0.682193																							0.0393441
0.793393																							-0.496133																							-0.787056
-0.0400951																							-0.243084																							0.0393441
-0.24573																							1.24702																							-0.0546521
-1.85109																							-1.02309																							-0.466531
-1.7231																							-0.825178																							-0.259826
-0.0553333																							2.17553																							-0.615818
[truncated: 21 more columns]

## Sheet: Fig. 5
a		b										c											d		e										f											g		h
0.436762		VIS	SOM	DATTN	VATTN	LIM	FPN	DMN	SUB	CER/BS		t stat	VIS	SOM	DATTN	VATTN	LIM	FPN	DMN	SUB	CER/BS		0.397785		VIS	SOM	DATTN	VATTN	LIM	FPN	DMN	SUB	CER/BS		t stat	VIS	SOM	DATTN	VATTN	LIM	FPN	DMN	SUB	CER/BS		0.610433		VIS	SOM
0.514186		0.56133	0.494737	0.377142	0.517617	0.712682	0.514186	0.646144	0.894465	0.436762		VIS	100	100	100	100	100	100	100	100	100		0.4302		0.419004	0.575729	0.27062	0.555637	0.78956	0.4302	0.76355	0.725101	0.397785		VIS	100	100	100	100	100	100	100	100	100		0.190628		0.337362	0.120665
0.494737		0.516085	0.442038	0.0610751	0.464129	0.485769	0.740831	0.366249	0.834277	0.158554		SOM	2.35675	100	100	100	100	100	100	100	100		0.575729		0.600762	0.773451	0.165328	0.451628	0.710819	0.629743	0.239111	0.797558	0.711658		SOM	-0.600788	100	100	100	100	100	100	100	100		0.12727		0.343957	0.398017
0.894465		0.155993	0.484103	2.14383e-06	0.653549	0.287637	0.312868	3.03038e-06	0.888392	0.582837		DATTN	3.77777	1.51558	100	100	100	100	100	100	100		0.725101		0.402098	0.502081	0.290964	0.662678	0.787499	0.368518	0.673343	0.711186	0.828901		DATTN	-3.41233	-2.74689	100	100	100	100	100	100	100		0.446917		0.233955	0.313893
0.517617		0.576561	0.245779	0.306346	0.680528	0.363533	0.177174	0.452597	0.627365	0.763768		VATTN	2.22304	0.028924	-1.38681	100	100	100	100	100	100		0.555637		0.474406	0.398654	0.628563	0.516195	0.77588	1.76408e-06	0.306657	0.580386	0.501595		VATTN	-3.34696	-2.69257	-0.0352253	100	100	100	100	100	100		0.176217		0.302174	0.337343
0.56133		0.358937	0.304952	0.335419	0.284366	0.0196585	0.626387	2.36947e-06	0.875056	0.829689		LIM	2.0741	0.302836	-0.877643	0.260602	100	100	100	100	100		0.419004		0.79031	0.380481	0.513937	0.65848	0.56964	0.699879	0.828247	0.780792	0.495564		LIM	2.72758	3.07597	4.87391	4.55002	100	100	100	100	100		0.334429		0.342695	0.248484
0.377142		0.560486	0.254702	0.445896	0.239283	0.485618	0.484471	0.470422	0.885771	0.737176		FPN	3.43298	1.04354	-0.531933	0.943531	0.488133	100	100	100	100		0.27062		0.240412	0.164186	0.0124613	0.430833	0.62466	0.65008	0.172121	0.713671	0.853085		FPN	-4.18408	-3.4411	-0.442705	-0.394095	-5.49269	100	100	100	100		0.255579		0.294751	0.466821
0.740831		0.320158	0.408165	0.0607999	0.555964	0.0260422	0.320409	0.624595	0.823082	0.663901		DMN	2.93555	0.445502	-1.09461	0.383707	0.0228559	-0.620527	100	100	100		0.629743		0.574466	0.629973	0.485248	0.782116	0.61877	0.203692	0.573606	0.915689	0.599017		DMN	-1.32751	-0.68145	2.17088	2.22137	-3.33383	2.888	100	100	100		0.231133		0.20428	0.0545494
0.464129		0.628844	0.426574	0.604606	0.620821	0.442866	0.407767	0.341891	0.642871	0.744405		SUB	-4.86687	-6.94437	-8.46078	-6.51959	-5.79553	-8.09545	-7.07532	100	100		0.451628		0.628585	0.734834	0.63893	0.69626	0.716304	0.424287	0.545209	0.798156	0.661012		SUB	4.39481	4.6567	6.2818	6.01361	1.30526	7.07054	5.06941	100	100		0.203267		0.383657	8.52134e-07
0.442038		0.809929	0.252141	0.277888	0.288835	0.256803	0.248112	0.803662	0.655902	0.0642395		CER/BS	-2.73034	-4.78718	-5.96972	-4.48364	-3.88464	-5.78179	-5.38809	1.99866	100		0.773451		0.660086	0.498887	0.520996	3.12014e-06	0.62789	0.456689	0.529049	0.687435	0.290741		CER/BS	3.90252	4.26549	6.34208	6.115	0.512399	7.22906	4.8486	-0.990829	100		0.405201		0.308565	0.461577
0.646144		0.432934	0.658365	0.525827	0.659737	0.607913	0.367192	0.209945	0.335114	0.913285													0.76355		0.57327	0.704393	0.456369	0.311378	0.643515	0.159966	0.370025	0.717413	0.720219													0.483219		0.434672	0.357742
0.712682		0.331063	0.611186	0.0625962	0.623529	0.799134	0.61741	0.563631	0.589691	0.331467		note: value 100 correspond to the upper triu gray											0.78956		0.533865	0.653875	0.314487	0.635513	0.440564	0.25673	0.455454	0.888293	0.676278		note: value 100 correspond to the upper triu gray											0.408303		0.234422	0.110878
0.158554		0.677243	0.640851	0.700814	0.185367	0.537742	0.623094	0.636737	0.777935	0.906308													0.711658		0.498487	0.312801	0.690761	0.333979	0.66495	0.48087	0.755594	0.92162	0.822846													0.0444		0.214569	0.0914045
0.834277		0.403695	0.12121	0.505411	0.753228	0.56184	0.0457266	0.414336	0.456058	0.548301		p value	VIS	SOM	DATTN	VATTN	LIM	FPN	DMN	SUB	CER/BS		0.797558		0.710065	0.584425	0.576585	0.316801	0.93703	2.05288e-06	0.469687	0.892553	0.608093		p value	VIS	SOM	DATTN	VATTN	LIM	FPN	DMN	SUB	CER/BS		0.290486		0.23611	0.263131
0.312868		0.775868	0.497413	0.33335	0.812712	0.577158	0.514135	0.731936	0.777206	0.546527		VIS	0	0.0325714	0	0.024	0.0306	0	0	0	0		0.368518		0.700578	0.526953	0.103353	0.772204	0.708887	0.353394	0.710584	0.700567	0.729256		VIS	0	0.330353	0.00156522	0	0.003	0	0.118286	0	0		0.431646		0.138895	0.507747
0.177174		0.760885	0.492342	0.324176	0.0661643	0.582014	0.526595	0.502019	0.852504	0.800319		SOM	0.0325714	0	0.0703636	0.4896	0.413455	0.21744	0.378	0	0		1.7641e-06		0.585508	0.629262	0.530196	0.120633	0.863681	0.314194	0.678949	0.451559	0.798497		SOM	0.330353	0	0.00576	0.00156522	0.00156522	0	0.262452	0	0		0.288846		0.375995	0.00161865
0.582837		0.808912	0.42116	0.0585599	0.589689	0.132888	0.164818	0.477756	0.701579	0.686052		DATTN	0	0.0703636	0	0.153	0.228	0.358839	0.134609	0	0		0.828901		0.462388	3.62148e-06	0.493529	1.88709e-06	0.37983	0.569829	0.557759	0.868838	0.760797		DATTN	0.00156522	0.00576	0	0.486	0	0.330353	0.0146667	0	0		0.391069		0.33378	0.256822
0.763768		0.613112	0.572215	0.44439	0.390397	0.254915	0.431363	0.308261	0.939865	0.166093		VATTN	0.024	0.4896	0.153	0	0.422471	0.228	0.358839	0	0		0.501595		0.625518	0.47722	0.541895	0.566921	0.338357	0.418837	0.610039	0.919194	0.815592		VATTN	0	0.00156522	0.486	0	0	0.389829	0.00969231	0	0		0.0322572		0.347509	0.338886
0.485769		0.50303	0.739599	0.436258	0.485359	0.117746	0.45422	0.457252	0.744895	0.838405		LIM	0.0306	0.413455	0.228	0.422471	0	0.358839	0.497	0	0		0.710819		0.482574	0.607449	0.236151	0.0329331	0.441935	0.587102	0.587452	0.605101	0.547374		LIM	0.003	0.00156522	0	0	0	0	0	0.1308	0.330353		0.368631		0.361151	0.141575
0.484103		0.669205	0.654292	0.226054	0.476299	0.460546	0.657498	0.0743995	0.400281	0.731737		FPN	0	0.21744	0.358839	0.228	0.358839	0	0.286714	0	0		0.502081		0.731669	0.469285	0.319302	0.644571	0.670926	0.159254	0.71805	0.891904	0.745045		FPN	0	0	0.330353	0.389829	0	0	0	0	0		0.33091		0.194417	9.89366e-07
0.888392		0.669874	0.352441	0.747017	0.485513	0.752918	0.104006	0.608919	0.734783	0.678812		DMN	0	0.378	0.134609	0.358839	0.497	0.286714	0	0	0		0.711186		0.435666	0.476038	0.308965	0.682435	0.687379	0.485378	0.65033	0.801871	0.605064		DMN	0.118286	0.262452	0.0146667	0.00969231	0	0	0	0	0		0.236307		0.363847	0.260358
0.245779		0.221187	2.4744e-06	0.0963351	0.209676	0.474902	0.427721	0.671238	0.903697	0.865373		SUB	0	0	0	0	0	0	0	0	0.0265263		0.398654		0.709542	0.213323	0.457681	0.403112	0.726657	0.497558	0.418289	0.376649	0.70044		SUB	0	0	0	0	0.1308	0	0	0	0.1308		0.333589		0.297117	0.419754
0.304952		0.629644	0.249337	0.439522	0.544695	4.05069e-06	0.505716	0.324573	0.697532	0.657843		CER/BS	0	0	0	0	0	0	0	0.0265263	0		0.380481		0.567359	0.650397	0.426288	0.497115	0.852385	0.290771	0.520745	0.634655	0.700612		CER/BS	0	0	0	0	0.330353	0	0	0.1308	0		0.25684		0.127348	0.107699
0.516085		0.573449	0.495752	0.535373	0.368996		0.620759	0.557955	0.516505	0.759284													0.600762		0.575652	0.623297	0.2723	0.115771		0.412937	0.749313	0.605429	0.833813													0.343303		0.129934	0.408206
0.287637		0.455156	0.418634	0.196265	0.458751		0.517002	0.348892	0.55987	0.665248													0.787499		2.61714e-06	0.243394	0.436571	0.338431		0.468725	0.468914	0.642233	0.485585													0.585604		0.26226	0.385994
0.0610751		0.28362	0.656198	0.484138	0.48752		0.0425029	0.078549	0.905121	0.892578													0.165328		0.688041	0.763134	0.7654	0.161601		0.189822	0.758611	0.622183	0.827324													0.102377		0.528874	0.231302
0.829689		0.65431	0.457269	0.280553	1.98686e-06		0.426806	1.60449e-06	0.702934	0.794064													0.495564		0.73585	0.600632	0.770729	0.391465		0.700753	0.352467	0.738537	0.598432													0.618183		0.638063	0.452137
0.254702		0.30074	0.723338	0.391716	0.586608		0.505623	0.374069	0.999996	0.849132													0.164186		0.3706	0.740984	0.173449	0.819233		0.330312	0.398614	0.974074	0.886816													0.47051		0.279483	0.415359
0.626387		0.68315	0.400896	0.401253	0.417403		0.176942	0.29957	0.851494	0.350865													0.699879		0.660181	0.78991	0.544592	0.321844		0.47336	0.473671	0.0948813	0.835622													0.342466		0.183201	0.223244
0.366249		0.495097	0.384601	0.629378	1.81858e-06		0.457156	0.254749	0.830295	0.895334													0.239111		0.571358	0.578849	0.594086	0.464438		0.108563	0.200806	0.840669	0.86022													0.310666		0.0571041	0.427056
0.484471		0.590623	0.579368	0.304167	0.0801813		0.432999	0.2059		0.619672													0.65008		0.330259	0.652672	0.305077	0.35626		0.421584	0.533525		0.733656													0.227951		0.557378	0.237659
0.320409		0.24668	0.380195	0.422949	0.625302		0.239665	0.684372		0.706726													0.203692		0.435058	0.655858	0.629312	0.20177		0.330429	0.386719		0.751783													0.51295		0.314679	0.413472
3.03038e-06		0.6858	0.793211	0.501021	0.459286		0.281334	0.698287		0.697338													0.673343		0.652397	0.264808	2.45116e-06	0.51491		2.46831e-06	0.633485		0.380187													0.223518		0.478194	0.482776
0.408165		0.472558	0.22753	0.3309	0.0916015		0.383297	0.45398		0.562525													0.629973		0.73605	0.546884	0.231331	0.274327		0.355331	0.577132		0.902737													0.0563772		0.349455	0.341629
0.452597		0.526785	0.527222	0.192342	0.36444		2.00844e-06	0.548599		0.68492													0.306657		0.526102	0.325617	0.253965	2.19373e-06		0.225457	0.248173		0.78413													0.273429		0.362115	0.329977
0.155993		0.252169	0.407099	0.432593	0.471485		0.140713	0.557506		0.732762													0.402098		0.273689	0.718001	0.660949	0.414885		0.340109	0.450202		0.628253													0.235318		0.0720912	0.130825
2.36947e-06		0.0880103	0.590364		0.480256		1.87942e-06	0.329601		0.251454													0.828247		0.312777	0.392511		0.387966		0.558088	0.490794		0.398605													0.549849		0.368493	0.0510274
0.653549		0.694479	2.4484e-06		2.17992e-06		0.468788	0.405706		0.427881													0.662678		0.804006	0.444404		0.554457		0.756232	0.70475		0.325016													0.4212		0.0881831	0.231528
0.426574		0.635948	0.417246		0.215383		0.601364	0.638225		0.255663													0.734834		0.537361	0.593001		0.477079		0.477271	0.479631		0.899062													8.4883e-07		0.0603928	0.0426303
0.737176		0.513832	0.356816		0.599772		0.139939	0.535725		0.69708													0.853085		0.445866	0.523423		0.660959		0.128707	0.596002		0.70988													8.2804e-07		8.09524e-07	0.260664
0.627365		0.744091	0.623609		0.585605		0.451531	0.768463		0.80485													0.580386		0.665951	0.495106		0.154564		0.640546	0.77948		0.756421													0.0879289		0.295369	7.68188e-07
0.576561		0.39502	0.574094				0.598626	3.85385e-06		0.767769													0.474406		0.69573	0.69586				0.592852	0.814758		0.703167													0.302091		0.488155	9.85447e-07
0.407767		0.382385	0.0618449				0.215119	0.443338		0.82589													0.424287		0.766189	0.522162				0.268572	0.830083		0.95943													0.114408		0.513015	0.404121
0.363533		0.680535	2.98316e-06				0.243528	0.160672															0.77588		0.631454	0.736248				0.697122	0.216508															0.258626		0.144033	0.419379
0.252141		0.846944	0.585123				0.482213	0.54116															0.498887		0.630837	0.516935				0.575512	0.634901															0.459542		0.30684	0.00155138
0.680528		0.276416	0.578828					0.636562															0.516195		0.176359	0.699037					0.652239															0.509557		0.563803	0.149154
0.470422		0.741612	0.332874					0.464039															0.172121		0.680041	0.364849					0.305512															0.0801092		0.183638	0.50251
2.14383e-06		0.782388	2.84424e-06					2.67154e-06															0.290964		0.795513	0.360123					0.561812															0.0763295		0.531261	0.411072
0.875056		0.79688						2.90282e-06															0.780792		0.568967						0.0861561															0.349178		0.186713
0.306346		0.340929						0.0374193															0.628563		0.472431						0.705902															0.250093		0.570048
0.658365		0.0635321						0.0954521															0.704393		0.533986						0.537634															0.35948		0.170225
0.624595		0.632025						0.199379															0.573606		0.476646						0.524128															0.345895		0.173161
0.611186		0.610689						0.381724															0.653875		0.602071						0.693683															0.111679		0.371781
0.663901		0.600634						0.571753															0.599017		0.651242						0.197224															7.9107e-07		0.571939
0.335419		0.0547677						0.368624															0.513937		0.306573						0.243599															0.352292		0.386803
0.341891								0.710157															0.545209								0.0264735															9.6671e-07
0.358937								0.510431															0.79031								0.585297															0.33545
0.803662								0.805454															0.529049								0.750314															8.9359e-07
0.209945								0.210744															0.370025								0.65805															0.262933
0.445896								0.601074															0.0124613								0.587617															0.474791
0.560486								3.7212e-06															0.240412								0.409956															0.295424
0.320158								0.399805															0.574466								0.69482															0.204184
0.248112								0.0384318															0.456689								0.627746															0.169859
0.284366								0.340645															0.65848								0.588817															0.167086
0.640851								0.675572															0.312801								0.516577															0.107323
0.885771								0.39597															0.713671								0.719025															0.372629
0.239283								0.632389															0.430833								0.0305033															0.169196
0.563631								0.03994															0.455454								0.602404															0.387607
0.628844								0.592486															0.628585								0.0216718															0.366342
0.823082								0.142302															0.915689								0.440371															0.226032
0.0607999								0.731394															0.485248								0.410689															1.0091e-06
0.367192								0.421682															0.159966								0.128561															0.168661
0.61741								0.166353															0.25673								0.732984															0.469698
0.555964								0.745523															0.782116								0.487162															0.359219
0.809929								0.415468															0.660086								0.60846															0.30878
0.620821								0.499586															0.69626								0.116382															0.247761
0.744405								0.501836															0.661012								0.500669															6.3208e-07
0.623094								0.379093															0.48087								0.668646															0.371044
0.12121								0.542985															0.584425								0.426208															0.25845
0.288835								0.176145															3.1201e-06								0.431573															0.456262
0.0642395																							0.290741																							0.101234
0.636737																							0.755594																							0.405958
0.642871																							0.798156																							0.327269
0.0196585																							0.56964																							0.202936
0.0457266																							2.0529e-06																							0.211772
0.514135																							0.353394																							0.561938
0.497413																							0.526953																							0.514744
0.485618																							0.62466																							0.505129
0.432934																							0.57327																							0.443677
0.414336																							0.469687																							0.541947
0.604606																							0.63893																							0.175971
0.492342																							0.629262																							0.00219443
0.526595																							0.314194																							8.8315e-07
0.913285																							0.720219																							0.148953
0.655902																							0.687435																							0.0844281
0.731936																							0.710584																							0.34179
0.335114																							0.717413																							0.451696
0.0260422																							0.61877																							0.514248
0.277888																							0.520996																							9.4805e-07
0.659737																							0.311378																							0.102852
0.525827																							0.456369																							0.34855
0.331063																							0.533865																							0.232205
0.164818																							0.569829																							0.266491
0.42116																							3.6215e-06																							0.254177
0.677243																							0.498487																							0.213093
0.502019																							0.678949																							0.533492
0.0625962																							0.314487																							0.178885
0.442866																							0.716304																							0.524442
0.256803																							0.62789																							0.357644
0.623529																							0.635513																							0.507256
0.403695																							0.710065																							0.258119
0.185367																							0.333979																							0.14258
0.477756																							0.557759																							0.256656
0.572215																							0.47722																							0.330354
0.753228																							0.316801																							0.246836
0.331467																							0.676278																							0.271548
0.308261																							0.610039																							0.23021
0.607913																							0.643515																							0.335039
0.775868																							0.700578																							0.140425
0.457252																							0.587452																							0.422675
0.739599																							0.607449																							0.130525
0.812712																							0.772204																							0.303508
0.906308																							0.822846																							0.104041
0.548301																							0.608093																							0.0385121
0.0743995																							0.71805																							0.130855
0.608919																							0.65033																							9.5429e-07
0.654292																							0.469285																							9.8826e-07
0.671238																							0.418289																							0.401207
0.589691																							0.888293																							0.265242
0.324573																							0.520745																							0.0957902
0.546527																							0.729256																							0.508062
0.700814																							0.690761																							0.222439
0.800319																							0.798497																							0.253769
0.557955																							0.749313																							0.37577
0.348892																							0.468914																							0.081259
0.799134																							0.440564																							0.42503
0.078549																							0.758611																							0.339622
1.60449e-06																							0.352467																							9.5435e-07
0.374069																							0.398614																							0.310899
0.537742																							0.66495																							0.253614
0.686052																							0.760797																							0.291024
0.352441																							0.476038																							0.267387
0.760885																							0.585508																							0.370594
2.4744e-06																							0.213323																							0.419621
0.0661643																							0.120633																							0.481697
0.29957																							0.473671																							0.464263
0.254749																							0.200806																							0.142673
0.808912																							0.462388																							0.331049
0.166093																							0.815592																							0.196818
0.431363																							0.418837																							0.0730443
0.2059																							0.533525																							9.5596e-07
0.45422																							0.587102																							0.141632
0.589689																							1.8871e-06																							0.238422
0.249337																							0.650397																							0.0938249
0.684372																							0.386719																							0.185091
0.390397																							0.566921																							0.222798
0.657498																							0.159254																							0.323097
0.495752																							0.623297																							0.411938
0.485359																							0.0329331																							0.0765739
0.613112																							0.625518																							0.348005
0.698287																							0.633485																							0.397888
0.418634																							0.243394																							0.388137
0.56184																							0.93703																							0.334901
0.505411																							0.576585																							0.308056
0.777935																							0.92162																							0.362397
0.50303																							0.482574																							0.356161
0.456058																							0.892553																							0.226984
0.656198																							0.763134																							0.242211
0.104006																							0.485378																							0.130529
0.669205																							0.731669																							0.195104
0.457269																							0.600632																							0.437336
0.838405																							0.547374																							7.6639e-07
0.669874																							0.435666																							0.358159
0.45398																							0.577132																							0.401246
0.548599																							0.248173																							0.0923143
0.731737																							0.745045																							0.271397
0.221187																							0.709542																							0.296117
0.33335																							0.103353																							0.222974
0.577158																							0.708887																							0.534712
0.629644																							0.567359																							0.121701
0.476299																							0.644571																							0.488674
0.777206																							0.700567																							0.543701
0.557506																							0.450202																							0.226138
0.723338																							0.740984																							0.415413
0.573449																							0.575652																							0.130543
0.329601																							0.490794																							0.481233
0.405706																							0.70475																							0.466895
0.324176																							0.530196																							0.035358
0.427721																							0.497558																							0.291708
0.638225																							0.479631																							0.255511
0.400896																							0.78991																							0.222674
0.678812																							0.605064																							0.60018
0.852504																							0.451559																							0.192412
0.535725																							0.596002																							0.302731
0.505716																							0.290771																							0.303742
0.0585599																							0.493529																							0.440298
0.485513																							0.682435																							0.00437547
0.768463																							0.77948																							0.307305
0.620759																							0.412937																							0.181273
3.85385e-06																							0.814758																							0.258926
0.865373																							0.70044																							0.116399
0.443338																							0.830083																							0.223744
0.209676																							0.403112																							0.289316
0.160672																							0.216508																							0.0688266
0.701579																							0.868838																							0.378479
0.54116																							0.634901																							0.233703
0.544695																							0.497115																							0.294909
0.455156																							2.6171e-06																							0.250857
0.368996																							0.115771																							0.226492
0.657843																							0.700612																							1.0144e-06
0.517002																							0.468725																							0.40333
0.636562																							0.652239																							0.308343
0.384601																							0.578849																							0.42869
0.464039																							0.305512																							0.136189
0.44439																							0.541895																							0.124834
0.28362																							0.688041																							0.528775
0.579368																							0.652672																							0.219465
2.67154e-06																							0.561812																							0.520806
0.0425029																							0.189822																							0.332429
0.458751																							0.338431																							0.260851
0.48752																							0.161601																							0.399975
0.65431																							0.73585																							0.642174
0.426806																							0.700753																							0.0741856
0.759284																							0.833813																							0.314231
2.90282e-06																							0.0861562																							1.0016e-06
0.30074																							0.3706																							0.272511
0.665248																							0.485585																							8.4237e-07
0.68315																							0.660181																							0.172075
0.0374193																							0.705902																							0.514
0.939865																							0.919194																							0.354993
0.495097																							0.571358																							0.0614888
0.0954521																							0.537634																							1.0289e-06
1.98686e-06																							0.391465																							0.387398
0.505623																							0.330312																							0.300304
0.586608																							0.819233																							0.476507
0.176942																							0.47336																							0.260515
0.436258																							0.236151																							0.125643
0.457156																							0.108563																							0.275102
0.590623																							0.330259																							0.551756
0.199379																							0.524128																							0.39847
0.380195																							0.655858																							0.414928
0.744895																							0.605101																							0.319535
0.793211																							0.264808																							0.481415
0.892578																							0.827324																							9.682e-07
0.381724																							0.693683																							0.0331741
0.571753																							0.197224																							0.203564
0.22753																							0.546884																							0.338301
0.432999																							0.421584																							0.319688
0.368624																							0.243599																							0.142891
0.794064																							0.598432																							0.281362
0.710157																							0.0264735																							0.338543
0.510431																							0.585297																							0.409981
0.417403																							0.321844																							0.18738
0.527222																							0.325617																							0.336088
0.849132																							0.886816																							0.00839594
0.24668																							0.435058																							0.316485
0.582014																							0.863681																							0.458874
1.81858e-06																							0.464438																							0.314684
0.805454																							0.750314																							0.0605742
0.226054																							0.319302																							0.230881
0.210744																							0.65805																							0.36352
0.239665																							0.330429																							0.22681
0.601074																							0.587617																							0.162795
0.350865																							0.835622																							0.499645
0.400281																							0.891904																							0.373382
0.6858																							0.652397																							0.478101
0.407099																							0.718001																							0.132847
3.7212e-06																							0.409956																							0.429089
0.281334																							2.4683e-06																							0.515511
0.399805																							0.69482																							0.43073
0.0801813																							0.35626																							0.148293
0.747017																							0.308965																							9.9311e-07
0.895334																							0.86022																							0.421211
0.132888																							0.37983																							0.2349
0.0963351																							0.457681																							0.315246
0.383297																							0.355331																							0.162085
0.0384318																							0.627746																							0.208452
0.590364																							0.392511																							0.0522748
0.472558																							0.73605																							0.337424
0.340645																							0.588817																							0.249534
0.734783																							0.801871																							0.390668
2.00844e-06																							0.225457																							0.265826
0.526785																							0.526102																							0.359168
0.439522																							0.426288																							0.351945
0.254915																							0.338357																							0.378379
0.675572																							0.516577																							8.9688e-07
0.535373																							0.2723																							0.284711
0.625302																							0.20177																							0.372453
0.903697																							0.376649																							0.663115
0.196265																							0.436571																							0.322247
0.252169																							0.273689																							0.064774
0.619672																							0.733656																							0.674782
0.484138																							0.7654																							0.0412111
0.39597																							0.719025																							0.416401
0.117746																							0.441935																							0.328888
0.697532																							0.634655																							0.310552
0.706726																							0.751783																							0.221715
0.697338																							0.380187																							8.7997e-07
2.4484e-06																							0.444404																							0.229297
0.459286																							0.51491																							9.7277e-07
0.280553																							0.770729																							0.35834
0.417246																							0.593001																							0.0427046
0.632389																							0.0305033																							0.323297
0.140713																							0.340109																							0.432125
0.0880103																							0.312777																							0.366634
0.694479																							0.804006																							0.0623211
0.562525																							0.902737																							0.550471
0.03994																							0.602404																							9.1399e-07
0.460546																							0.670926																							0.403478
0.0916015																							0.274327																							0.257734
0.68492																							0.78413																							0.0107075
0.36444																							2.1937e-06																							0.433087
0.356816																							0.523423																							0.25503
0.635948																							0.537361																							0.0561158
0.471485																							0.414885																							0.307164
1.87942e-06																							0.558088																							0.199787
0.732762																							0.628253																							0.510997
0.513832																							0.445866																							8.0392e-07
0.391716																							0.173449																							0.355442
0.744091																							0.665951																							0.295982
0.592486																							0.0216718																							0.271035
0.39502																							0.69573																							0.48019
0.468788																							0.756232																							0.311358
0.516505																							0.605429																							0.64058
0.142302																							0.440371																							0.0769105
0.382385																							0.766189																							0.512823
0.623609																							0.495106																							7.6391e-07
0.680535																							0.631454																							0.147946
0.752918																							0.687379																							0.382254
0.401253																							0.544592																							0.181596
0.251454																							0.398605																							0.138189
0.574094																							0.69586																							9.7903e-07
0.55987																							0.642233																							0.290466
0.731394																							0.410689																							0.096167
0.905121																							0.622183																							0.463332
0.846944																							0.630837																							0.303561
0.421682																							0.128561																							0.0976098
0.276416																							0.176359																							0.563812
0.166353																							0.732984																							0.363597
0.629378																							0.594086																							0.148299
0.304167																							0.305077																							0.261305
0.422949																							0.629312																							0.26781
0.480256																							0.387966																							0.121097
0.741612																							0.680041																							0.170944
0.427881																							0.325016																							0.0426572
0.255663																							0.899062																							0.325886
0.782388																							0.795513																							0.532261
0.0618449																							0.522162																							0.405151
0.79688																							0.568967																							0.196778
0.601364																							0.477271																							0.193775
0.501021																							2.4512e-06																							0.385991
0.139939																							0.128707																							7.3708e-07
0.69708																							0.70988																							0.594711
2.98316e-06																							0.736248																							0.419921
0.3309																							0.231331																							0.186491
0.340929																							0.472431																							0.555329
0.0635321																							0.533986																							0.179842
0.585123																							0.516935																							0.00231438
0.745523																							0.487162																							0.13463
0.702934																							0.738537																							0.253796
2.17992e-06																							0.554457																							0.0134939
0.632025																							0.476646																							0.170493
0.415468																							0.60846																							0.274166
0.215383																							0.477079																							0.0954025
0.451531																							0.640546																							0.131982
0.610689																							0.602071																							0.350655
0.999996																							0.974074																							0.426327
0.499586																							0.116382																							9.5749e-07
0.851494																							0.0948813																							0.515438
0.192342																							0.253965																							0.0885605
0.80485																							0.756421																							0.0172849
0.600634																							0.651242																							0.57353
0.598626																							0.592852																							0.287664
0.578828																							0.699037																							0.15054
0.432593																							0.660949																							0.266772
0.501836																							0.500669																							0.177912
0.767769																							0.703167																							9.0627e-07
0.215119																							0.268572																							0.280303
0.379093																							0.668646																							9.7285e-07
0.243528																							0.697122																							0.492737
0.474902																							0.726657																							0.356224
0.332874																							0.364849																							0.50051
0.0547677																							0.306573																							0.387336
0.542985																							0.426208																							0.409337
2.84424e-06																							0.360123																							0.41334
0.599772																							0.660959																							0.195126
0.176145																							0.431573																							0.220005
4.05069e-06																							0.852385																							0.342089
0.482213																							0.575512																							0.0303461
0.830295																							0.840669																							0.246499
0.82589																							0.95943																							0.53786
0.585605																							0.154564																							0.17613
[truncated: 26 more columns]
